# Supplementary material for: Effectiveness of Global Optimisation and Direct Kinematics in Predicting Surgical Outcome in Children with Cerebral Palsy
Source: Life (Basel). 2021 Nov 27;11(12):1306. doi: 10.3390/life11121306 (PMC8705891; doi:10.3390/life11121306)
Supplement: Supplementary file 1 [file life-11-01306-s001.zip]

Archive with 1 entries (1 files):
- life-1420182-supplementary.pdf
